# Supplementary material for: Balance Training and Shooting Performance: The Role of Load and the Unstable Surface
Source: J Funct Morphol Kinesiol. 2024 Jan 3;9(1):17. doi: 10.3390/jfmk9010017 (PMC10801566; doi:10.3390/jfmk9010017)
Supplement: Supplementary file 1 [file jfmk-09-00017-s001.zip]

Archive with 1 entries (1 files):
- jfmk-2795798-supplementary.pdf
